# Supplementary material for: Application of n-of-1 treatment trials in schizophrenia: systematic review
Source: Br J Psychiatry. 2018 Jul;213(1):398–403. doi: 10.1192/bjp.2018.71 (PMC6025794; doi:10.1192/bjp.2018.71)
Supplement: Supplementary file 1 [file S0007125018000715sup.zip]

Archive with 2 entries (2 files):
- S0007125018000715sup001.docx
- S0007125018000715sup002.doc
